# Supplementary material for: Comparison of thyroid hormones reference intervals based on thyroid antibody levels: A multicenter study
Source: PLoS One. 2026 Mar 18;21(3):e0344197. doi: 10.1371/journal.pone.0344197 (PMC12998823; doi:10.1371/journal.pone.0344197)
Supplement: S1 File — (TSH, fT4, fT3 bias data). (XLSX) [file pone.0344197.s001.xlsx]

## Sheet: TSH
Architect İ2000sr		M -	M +	F -	F +	M,F -	M,F +	M+-	F+-	M,F +-	Manufacturer
	M - (0.12–2.58)	–	LL: S, UL: S	LL: NS, UL: S	LL: S, UL: S	LL: NS, UL: S	LL: S, UL: S	LL: S, UL: S	LL: NS, UL: S	LL: S, UL: S	LL: NS, UL: S
	M + (1.00–2.92)	–	–	LL: S, UL: S	LL: S, UL: S	LL: S, UL: S	LL: S, UL: S	LL: S, UL: S	LL: S, UL: S	LL: S, UL: S	LL: S, UL: S
	F - (0.28–5.55)	–	–	–	LL: NS, UL: S	LL: NS, UL: S	LL: NS, UL: S	LL: NS, UL: S	LL: NS, UL: S	LL: NS, UL: S	LL: NS, UL: S
	F + (0.42–7.83)	–	–	–	–	LL: NS, UL: S	LL: NS, UL: NS	LL: NS, UL: S	LL: NS, UL: S	LL: NS, UL: S	LL: NS, UL: S
	M,F - (0.29–6.11)	–	–	–	–	–	LL: NS, UL: S	LL: NS, UL: S	LL: NS, UL: NS	LL: NS, UL: NS	LL: NS, UL: S
	M,F + (0.52–8.01)	–	–	–	–	–	–	LL: NS, UL: S	LL: NS, UL: S	LL: NS, UL: S	LL: NS, UL: S
	M+- (0.45–3.60)	–	–	–	–	–	–	–	LL: NS, UL: S	LL: NS, UL: S	LL: NS, UL: S
	F+- (0.34–6.32)	–	–	–	–	–	–	–	–	LL: NS, UL: NS	LL: NS, UL: S
	M,F +- (0.36–6.29)	–	–	–	–	–	–	–	–	–	LL: NS, UL: S
	Manufacturer (0.35–4.94)	–	–	–	–	–	–	–	–	–	–
DxI 800 Unicel		M -	M +	F -	F +	M,F -	M,F +	M+-	F+-	M,F +-	Manufacturer
	M - (0.49–4.13)	–	LL: NS, UL: S	LL: NS, UL: S	LL: NS, UL: S	LL: NS, UL: S	LL: NS, UL: S	LL: NS, UL: S	LL: NS, UL: S	LL: NS, UL: S	LL: NS, UL: S
	M + (0.21–5.52)	–	–	LL: NS, UL: S	LL: NS, UL: S	LL: NS, UL: S	LL: NS, UL: S	LL: NS, UL: S	LL: NS, UL: NS	LL: NS, UL: NS	LL: NS, UL: NS
	F - (0.42–4.79)	–	–	–	LL: NS, UL: S	LL: NS, UL: NS	LL: NS, UL: S	LL: NS, UL: NS	LL: NS, UL: S	LL: NS, UL: S	LL: NS, UL: S
	F + (0.49–6.65)	–	–	–	–	LL: NS, UL: S	LL: NS, UL: NS	LL: NS, UL: S	LL: NS, UL: S	LL: NS, UL: S	LL: NS, UL: S
	M,F - (0.47–4.84)	–	–	–	–	–	LL: NS, UL: S	LL: NS, UL: NS	LL: NS, UL: S	LL: NS, UL: S	LL: NS, UL: S
	M,F + (0.47–6.74)	–	–	–	–	–	–	LL: NS, UL: S	LL: NS, UL: S	LL: NS, UL: S	LL: NS, UL: S
	M+- (0.48–4.63)	–	–	–	–	–	–	–	LL: NS, UL: S	LL: NS, UL: S	LL: NS, UL: S
	F+- (0.43–5.33)	–	–	–	–	–	–	–	–	LL: NS, UL: NS	LL: NS, UL: NS
	M,F +- (0.49–5.46)	–	–	–	–	–	–	–	–	–	LL: NS, UL: NS
	Manufacturer (0.38–5.33)	–	–	–	–	–	–	–	–	–	–
Modular E170		M -	M +	F -	F +	M,F -	M,F +	M+-	F+-	M,F +-	Manufacturer
	M - (0.58–3.32)	–	LL: S, UL: S	LL: NS, UL: S	LL: NS, UL: S	LL: NS, UL: S	LL: NS, UL: S	LL: NS, UL: S	LL: NS, UL: S	LL: NS, UL: S	LL: S, UL: S
	M + (0.12–4.17)	–	–	LL: NS, UL: S	LL: S, UL: S	LL: NS, UL: S	LL: NS, UL: S	LL: NS, UL: S	LL: NS, UL: S	LL: NS, UL: S	LL: NS, UL: NS
	F - (0.42–4.66)	–	–	–	LL: NS, UL: S	LL: NS, UL: NS	LL: NS, UL: S	LL: NS, UL: S	LL: NS, UL: S	LL: NS, UL: S	LL: NS, UL: S
	F + (0.53–6.46)	–	–	–	–	LL: NS, UL: S	LL: NS, UL: NS	LL: NS, UL: S	LL: NS, UL: S	LL: NS, UL: S	LL: NS, UL: S
	M,F - (0.43–4.63)	–	–	–	–	–	LL: NS, UL: S	LL: NS, UL: S	LL: NS, UL: S	LL: NS, UL: S	LL: NS, UL: S
	M,F + (0.48–6.64)	–	–	–	–	–	–	LL: NS, UL: S	LL: NS, UL: S	LL: NS, UL: S	LL: NS, UL: S
	M+- (0.34–3.61)	–	–	–	–	–	–	–	LL: NS, UL: S	LL: NS, UL: S	LL: NS, UL: S
	F+- (0.46–5.28)	–	–	–	–	–	–	–	–	LL: NS, UL: NS	LL: NS, UL: S
	M,F +- (0.49–5.33)	–	–	–	–	–	–	–	–	–	LL: NS, UL: S
	Manufacturer (0.27–4.20)	–	–	–	–	–	–	–	–	–	–
Atellica IM		M -	M +	F -	F +	M,F -	M,F +	M+-	F+-	M,F +-	Manufacturer
	M - (0.41–3.27)	–	LL: NS, UL: S	LL: NS, UL: S	LL: NS, UL: S	LL: NS, UL: S	LL: NS, UL: S	LL: NS, UL: S	LL: NS, UL: S	LL: NS, UL: S	LL: NS, UL: S
	M + (0.56–5.54)	–	–	LL: NS, UL: S	LL: NS, UL: S	LL: NS, UL: S	LL: NS, UL: NS	LL: NS, UL: S	LL: NS, UL: S	LL: NS, UL: NS	LL: NS, UL: S
	F - (0.55–4.63)	–	–	–	LL: NS, UL: S	LL: NS, UL: NS	LL: NS, UL: S	LL: NS, UL: NS	LL: NS, UL: S	LL: NS, UL: S	LL: NS, UL: NS
	F + (0.50–5.03)	–	–	–	–	LL: NS, UL: NS	LL: NS, UL: S	LL: NS, UL: NS	LL: NS, UL: NS	LL: NS, UL: NS	LL: NS, UL: NS
	M,F - (0.56–4.66)	–	–	–	–	–	LL: NS, UL: S	LL: NS, UL: NS	LL: NS, UL: NS	LL: NS, UL: S	LL: NS, UL: NS
	M,F + (0.56–5.58)	–	–	–	–	–	–	LL: NS, UL: S	LL: NS, UL: S	LL: NS, UL: NS	LL: NS, UL: S
	M+- (0.54–4.93)	–	–	–	–	–	–	–	LL: NS, UL: NS	LL: NS, UL: NS	LL: NS, UL: NS
	F+- (0.53–5.03)	–	–	–	–	–	–	–	–	LL: NS, UL: NS	LL: NS, UL: NS
	M,F +- (0.56–5.18)	–	–	–	–	–	–	–	–	–	LL: NS, UL: NS
	Manufacturer (0.55–4.78)	–	–	–	–	–	–	–	–	–	–

## Sheet: fT4
Architect İ2000sr
		M -	M +	F -	F +	M+-	F+-	M,F -	M,F +	M,F +-	Manufacturer
	M - (9.98–14.27)	–	LL: NS, UL: S	LL: S, UL: NS	LL: S, UL: S	LL: S, UL: S	LL: S, UL: NS	LL: S, UL: S	LL: S, UL: S	LL: S, UL: S	LL: S, UL: S
	M + (10.10–13.72)	–	–	LL: S, UL: S	LL: S, UL: S	LL: S, UL: S	LL: S, UL: S	LL: S, UL: S	LL: S, UL: S	LL: S, UL: S	LL: S, UL: S
	F - (9.54–14.31)	–	–	–	LL: NS, UL: S	LL: NS, UL: S	LL: NS, UL: NS	LL: NS, UL: S	LL: NS, UL: S	LL: NS, UL: S	LL: S, UL: S
	F + (9.30–14.86)	–	–	–	–	LL: NS, UL: NS	LL: NS, UL: NS	LL: NS, UL: NS	LL: NS, UL: NS	LL: NS, UL: NS	LL: NS, UL: S
	M+- (9.53–14.95)	–	–	–	–	–	LL: NS, UL: NS	LL: NS, UL: NS	LL: NS, UL: NS	LL: NS, UL: NS	LL: S, UL: S
	F+- (9.43–14.59)	–	–	–	–	–	–	LL: NS, UL: NS	LL: NS, UL: NS	LL: NS, UL: S	LL: NS, UL: S
	M,F - (9.52–14.93)	–	–	–	–	–	–	–	LL: NS, UL: NS	LL: NS, UL: NS	LL: NS, UL: S
	M,F + (9.26–14.80)	–	–	–	–	–	–	–	–	LL: NS, UL: NS	LL: NS, UL: S
	M,F +- (9.51–15.09)	–	–	–	–	–	–	–	–	–	LL: NS, UL: S
	Manufacturer (9.01–19.02)	–	–	–	–	–	–	–	–	–	–
DxI 800 Unicel		M -	M +	F -	F +	M+-	F+-	M,F -	M,F +	M,F +-	Manufacturer
	M - (8.49–14.99)	–	LL: NS, UL: S	LL: NS, UL: S	LL: S, UL: NS	LL: NS, UL: NS	LL: NS, UL: NS	LL: NS, UL: NS	LL: S, UL: NS	LL: S, UL: NS	LL: S, UL: NS
	M + (9.11–13.94)	–	–	LL: S, UL: NS	LL: S, UL: S	LL: S, UL: S	LL: S, UL: NS	LL: S, UL: S	LL: S, UL: S	LL: S, UL: S	LL: S, UL: S
	F - (7.93–14.12)	–	–	–	LL: NS, UL: S	LL: NS, UL: S	LL: NS, UL: NS	LL: NS, UL: NS	LL: NS, UL: NS	LL: NS, UL: NS	LL: NS, UL: NS
	F + (7.86–14.93)	–	–	–	–	LL: NS, UL: NS	LL: NS, UL: NS	LL: NS, UL: NS	LL: NS, UL: NS	LL: NS, UL: NS	LL: NS, UL: NS
	M+- (8.23–14.99)	–	–	–	–	–	LL: NS, UL: NS	LL: NS, UL: NS	LL: S, UL: NS	LL: NS, UL: NS	LL: NS, UL: NS
	F+- (7.88–14.37)	–	–	–	–	–	–	LL: NS, UL: NS	LL: NS, UL: NS	LL: NS, UL: NS	LL: NS, UL: NS
	M,F - (8.10–14.67)	–	–	–	–	–	–	–	LL: NS, UL: NS	LL: NS, UL: NS	LL: NS, UL: NS
	M,F + (7.58–14.67)	–	–	–	–	–	–	–	–	LL: NS, UL: NS	LL: NS, UL: NS
	M,F +- (7.85–14.54)	–	–	–	–	–	–	–	–	–	LL: NS, UL: NS
	Manufacturer (7.86–14.42)	–	–	–	–	–	–	–	–	–	–
Modular E170		M -	M +	F -	F +	M+-	F+-	M,F -	M,F +	M,F +-	Manufacturer
	M - (13.20–21.10)	–	LL: S, UL: S	LL: S, UL: S	LL: S, UL: S	LL: S, UL: S	LL: S, UL: S	LL: S, UL: S	LL: S, UL: NS	LL: S, UL: S	LL: S, UL: S
	M + (11.90–22.50)	–	–	LL: S, UL: S	LL: NS, UL: S	LL: NS, UL: NS	LL: NS, UL: S	LL: S, UL: S	LL: NS, UL: S	LL: NS, UL: S	LL: NS, UL: NS
	F - (10.30–19.20)	–	–	–	LL: S, UL: NS	LL: S, UL: S	LL: NS, UL: NS	LL: NS, UL: NS	LL: S, UL: S	LL: S, UL: S	LL: S, UL: S
	F + (11.20–19.60)	–	–	–	–	LL: S, UL: S	LL: NS, UL: NS	LL: S, UL: NS	LL: NS, UL: S	LL: NS, UL: NS	LL: NS, UL: S
	M+- (12.37–22.14)	–	–	–	–	–	LL: S, UL: S	LL: S, UL: S	LL: NS, UL: S	LL: S, UL: S	LL: NS, UL: NS
	F+- (11.11–19.75)	–	–	–	–	–	–	LL: NS, UL: NS	LL: NS, UL: S	LL: NS, UL: NS	LL: S, UL: S
	M,F - (10.38–19.41)	–	–	–	–	–	–	–	LL: S, UL: S	LL: NS, UL: NS	LL: S, UL: S
	M,F + (11.53–20.61)	–	–	–	–	–	–	–	–	LL: NS, UL: NS	LL: NS, UL: S
	M,F +- (11.20–20.16)	–	–	–	–	–	–	–	–	–	LL: NS, UL: S
	Manufacturer (12.00–22.00)	–	–	–	–	–	–	–	–	–	–
Atellica IM		M -	M +	F -	F +	M+-	F+-	M,F -	M,F +	M,F +-	Manufacturer
	M - (12.23–20.27)	–	LL: NS, UL: NS	LL: S, UL: S	LL: S, UL: S	LL: NS, UL: NS	LL: S, UL: S	LL: S, UL: S	LL: S, UL: S	LL: S, UL: S	LL: NS, UL: S
	M + (12.08–20.78)	–	–	LL: NS, UL: S	LL: S, UL: S	LL: NS, UL: NS	LL: S, UL: S	LL: NS, UL: S	LL: NS, UL: S	LL: NS, UL: S	LL: NS, UL: S
	F - (11.31–18.57)	–	–	–	LL: NS, UL: NS	LL: NS, UL: S	LL: NS, UL: NS	LL: NS, UL: NS	LL: NS, UL: NS	LL: NS, UL: NS	LL: NS, UL: S
	F + (11.11–18.31)	–	–	–	–	LL: S, UL: S	LL: NS, UL: NS	LL: NS, UL: S	LL: NS, UL: NS	LL: NS, UL: NS	LL: NS, UL: S
	M+- (11.93–20.30)	–	–	–	–	–	LL: NS, UL: S	LL: NS, UL: S	LL: NS, UL: S	LL: NS, UL: S	LL: NS, UL: S
	F+- (11.21–18.46)	–	–	–	–	–	–	LL: NS, UL: NS	LL: NS, UL: NS	LL: NS, UL: NS	LL: NS, UL: S
	M,F - (11.38–19.01)	–	–	–	–	–	–	–	LL: NS, UL: NS	LL: NS, UL: NS	LL: NS, UL: S
	M,F + (11.27–18.95)	–	–	–	–	–	–	–	–	LL: NS, UL: NS	LL: NS, UL: S
	M,F +- (11.31–18.99)	–	–	–	–	–	–	–	–	–	LL: NS, UL: S
	Manufacturer (11.50–22.70)	–	–	–	–	–	–	–	–	–	–

## Sheet: fT3
Architect İ2000sr		M -	M +	F -	F +	M+-	F+-	M,F -	M,F +	M,F +-	Manufacturer
	M - (3.12–4.41)	–	LL: S, UL: NS	LL: S, UL: S	LL: NS, UL: NS	LL: S, UL: S	LL: NS, UL: S	LL: S, UL: S	LL: S, UL: S	LL: NS, UL: S	LL: S, UL: S
	M + (3.51–4.45)	–	–	LL: S, UL: S	LL: S, UL: S	LL: S, UL: S	LL: S, UL: S	LL: S, UL: S	LL: NS, UL: S	LL: S, UL: S	LL: S, UL: S
	F - (2.84–4.64)	–	–	–	LL: S, UL: S	LL: S, UL: S	LL: S, UL: S	LL: NS, UL: NS	LL: S, UL: S	LL: S, UL: S	LL: S, UL: S
	F + (3.10–4.33)	–	–	–	–	LL: S, UL: S	LL: S, UL: S	LL: S, UL: S	LL: S, UL: S	LL: S, UL: S	LL: S, UL: S
	M+- (3.36–5.80)	–	–	–	–	–	LL: NS, UL: S	LL: S, UL: S	LL: NS, UL: S	LL: NS, UL: S	LL: S, UL: NS
	F+- (3.22–5.39)	–	–	–	–	–	–	LL: S, UL: S	LL: S, UL: NS	LL: NS, UL: NS	LL: S, UL: S
	M,F - (2.81–4.72)	–	–	–	–	–	–	–	LL: S, UL: S	LL: S, UL: S	LL: S, UL: S
	M,F + (3.45–5.39)	–	–	–	–	–	–	–	–	LL: S, UL: NS	LL: S, UL: S
	M,F +- (3.22–5.45)	–	–	–	–	–	–	–	–	–	LL: S, UL: S
	Manufacturer (2.62–5.69)	–	–	–	–	–	–	–	–	–	–
DxI 800 Unicel		M -	M +	F -	F +	M+-	F+-	M,F -	M,F +	M,F +-	Manufacturer
	M - (3.76–5.13)	–	LL: NS, UL: NS	LL: S, UL: NS	LL: S, UL: S	LL: S, UL: S	LL: S, UL: S	LL: S, UL: S	LL: S, UL: S	LL: S, UL: S	LL: NS, UL: S
	M + (3.86–5.14)	–	–	LL: S, UL: NS	LL: S, UL: S	LL: S, UL: S	LL: S, UL: S	LL: S, UL: S	LL: NS, UL: S	LL: S, UL: S	LL: NS, UL: S
	F - (3.49–5.21)	–	–	–	LL: NS, UL: S	LL: S, UL: S	LL: S, UL: S	LL: NS, UL: S	LL: S, UL: S	LL: S, UL: S	LL: S, UL: S
	F + (3.33–5.63)	–	–	–	–	LL: S, UL: S	LL: S, UL: S	LL: NS, UL: NS	LL: S, UL: S	LL: S, UL: S	LL: S, UL: S
	M+- (4.91–6.29)	–	–	–	–	–	LL: S, UL: S	LL: S, UL: S	LL: S, UL: S	LL: S, UL: S	LL: S, UL: S
	F+- (4.40–5.99)	–	–	–	–	–	–	LL: S, UL: S	LL: S, UL: S	LL: NS, UL: S	LL: S, UL: S
	M,F - (3.55–5.45)	–	–	–	–	–	–	–	LL: S, UL: S	LL: S, UL: S	LL: S, UL: S
	M,F + (3.98–6.79)	–	–	–	–	–	–	–	–	LL: S, UL: S	LL: NS, UL: S
	M,F +- (4.47–6.43)	–	–	–	–	–	–	–	–	–	LL: S, UL: S
	Manufacturer (3.84–4.91)	–	–	–	–	–	–	–	–	–	–
Modular E170		M -	M +	F -	F +	M+-	F+-	M,F -	M,F +	M,F +-	Manufacturer
	M - (4.10–6.40)	–	LL: NS, UL: NS	LL: S, UL: S	LL: S, UL: S	LL: NS, UL: NS	LL: S, UL: S	LL: S, UL: S	LL: S, UL: S	LL: S, UL: S	LL: S, UL: S
	M + (4.10–6.40)	–	–	LL: S, UL: S	LL: S, UL: S	LL: NS, UL: NS	LL: S, UL: S	LL: S, UL: S	LL: S, UL: S	LL: S, UL: S	LL: S, UL: S
	F - (3.50–5.90)	–	–	–	LL: NS, UL: S	LL: S, UL: S	LL: NS, UL: NS	LL: NS, UL: NS	LL: NS, UL: NS	LL: NS, UL: NS	LL: S, UL: S
	F + (3.50–5.60)	–	–	–	–	LL: S, UL: S	LL: NS, UL: S	LL: NS, UL: S	LL: NS, UL: NS	LL: NS, UL: S	LL: S, UL: S
	M+- (3.99–6.46)	–	–	–	–	–	LL: S, UL: S	LL: S, UL: S	LL: S, UL: S	LL: S, UL: S	LL: S, UL: S
	F+- (3.54–5.89)	–	–	–	–	–	–	LL: NS, UL: NS	LL: NS, UL: NS	LL: NS, UL: NS	LL: S, UL: S
	M,F - (3.55–5.96)	–	–	–	–	–	–	–	LL: NS, UL: S	LL: NS, UL: NS	LL: S, UL: S
	M,F + (3.50–5.70)	–	–	–	–	–	–	–	–	LL: NS, UL: S	LL: S, UL: S
	M,F +- (3.56–6.09)	–	–	–	–	–	–	–	–	–	LL: S, UL: S
	Manufacturer (3.10–6.80)	–	–	–	–	–	–	–	–	–	–
Atellica IM		M -	M +	F -	F +	M+-	F+-	M,F -	M,F +	M,F +-	Manufacturer
	M - (4.36–6.40)	–	LL: S, UL: NS	LL: S, UL: S	LL: S, UL: S	LL: NS, UL: NS	LL: S, UL: S	LL: S, UL: S	LL: S, UL: S	LL: S, UL: S	LL: S, UL: NS
	M + (4.15–6.39)	–	–	LL: S, UL: S	LL: S, UL: S	LL: NS, UL: NS	LL: S, UL: S	LL: S, UL: NS	LL: S, UL: S	LL: S, UL: S	LL: S, UL: NS
	F - (3.87–5.96)	–	–	–	LL: NS, UL: NS	LL: S, UL: S	LL: NS, UL: NS	LL: NS, UL: S	LL: NS, UL: NS	LL: NS, UL: NS	LL: S, UL: S
	F + (3.75–5.78)	–	–	–	–	LL: S, UL: S	LL: NS, UL: NS	LL: NS, UL: S	LL: NS, UL: S	LL: NS, UL: S	LL: S, UL: S
	M+- (4.21–6.37)	–	–	–	–	–	LL: S, UL: S	LL: S, UL: NS	LL: S, UL: S	LL: S, UL: S	LL: S, UL: NS
	F+- (3.76–5.82)	–	–	–	–	–	–	LL: NS, UL: S	LL: NS, UL: NS	LL: NS, UL: S	LL: S, UL: S
	M,F - (3.88–6.19)	–	–	–	–	–	–	–	LL: NS, UL: NS	LL: NS, UL: NS	LL: S, UL: S
	M,F + (3.78–5.98)	–	–	–	–	–	–	–	–	LL: NS, UL: NS	LL: S, UL: S
	M,F +- (3.84–6.11)	–	–	–	–	–	–	–	–	–	LL: S, UL: S
	Manufacturer (3.50–6.50)	–	–	–	–	–	–	–	–	–	–
