# Supplementary material for: Comparison of thyroid hormones reference intervals based on thyroid antibody levels: A multicenter study
Source: PLoS One. 2026 Mar 18;21(3):e0344197. doi: 10.1371/journal.pone.0344197 (PMC12998823; doi:10.1371/journal.pone.0344197)
Supplement: S2 File — (XLSX) [file pone.0344197.s002.xlsx]

## Sheet: TSH
Analyzer	Gender	Antibody Group	N	np_fraction	path_below_lower	path_above_upper
Architect i2000SR	M	-	216	0.809397	0.052416	0.138187
Architect i2000SR	M	+	103	0.45	0.208621	0.341379
Architect i2000SR	F	-	845	0.747606	0.047923	0.204471
Architect i2000SR	F	+	518	0.909524	0.074877	0.015599
Architect i2000SR	M+F	-	1061	0.957967	0.030972	0.011061
Architect i2000SR	M+F	+	621	0.911111	0.066955	0.021934
Architect i2000SR	M	+,-	320	0.896366	0.043382	0.060252
Architect i2000SR	F	+,-	1364	0.932066	0.04299	0.024945
Architect i2000SR	M+F	+,-	1683	0.932208	0.050734	0.017057
DxI 800 Unicel	M	-	1666	0.914229	0.035106	0.050664
DxI 800 Unicel	M	+	524	0.826	0.06486	0.112
DxI 800 Unicel	F	-	5564	0.924088	0.050426	0.025485
DxI 800 Unicel	F	+	3296	0.859983	0.095762	0.044256
DxI 800 Unicel	M+F	-	7229	0.918748	0.055202	0.02605
DxI 800 Unicel	M+F	+	3812	0.850121	0.094991	0.054888
DxI 800 Unicel	M	+,-	2166	0.882131	0.044111	0.073759
DxI 800 Unicel	F	+,-	8838	0.890454	0.072614	0.036932
DxI 800 Unicel	M+F	+,-	11010	0.894067	0.070666	0.035267
Modular E170	M	-	910	0.925725	0.029384	0.044891
Modular E170	M	+	308	0.830731	0.039062	0.130207
Modular E170	F	-	4095	0.97465	0.015985	0.009365
Modular E170	F	+	2701	0.921042	0.071951	0.007006
Modular E170	M+F	-	5007	0.972651	0.017551	0.009798
Modular E170	M+F	+	3010	0.918513	0.080965	0.000522
Modular E170	M	+,-	1201	0.890097	0.039565	0.070338
Modular E170	F	+,-	6755	0.954012	0.030887	0.0151
Modular E170	M+F	+,-	7961	0.936651	0.056971	0.006379
Atellica IM	M	-	1232	0.977027	0.018267	0.004705
Atellica IM	M	+	3512	0.841685	0.042035	0.116279
Atellica IM	F	-	4418	0.881684	0.044061	0.074255
Atellica IM	F	+	14705	0.94643	0.049281	0.004289
Atellica IM	M+F	-	5653	0.970206	0.024532	0.005262
Atellica IM	M+F	+	18233	0.943291	0.048287	0.008422
Atellica IM	M	+,-	4739	0.855935	0.046133	0.097932
Atellica IM	F	+,-	19125	0.951108	0.042216	0.006675
Atellica IM	M+F	+,-	23866	0.949979	0.044735	0.005286

## Sheet: T4
Analyzer	Gender	Antibody Group	N	np_fraction	path_below_lower	path_above_upper
Architect i2000SR	M	-	220	0.884726	0.057637	0.057637
Architect i2000SR	M	+	102	0.930233	0.038055	0.031712
Architect i2000SR	F	-	855	0.960753	0.014887	0.02436
Architect i2000SR	F	+	515	0.934783	0.018813	0.046405
Architect i2000SR	M+F	-	1072	0.959414	0.016814	0.023772
Architect i2000SR	M+F	+	617	0.942988	0.016427	0.040585
Architect i2000SR	M	+,-	322	0.953126	0.01875	0.028124
Architect i2000SR	F	+,-	1368	0.962647	0.015078	0.022275
Architect i2000SR	M+F	+,-	1691	0.961914	0.015234	0.022852
DxI 800 Unicel	M	-	1770	0.931612	0.011566	0.056822
DxI 800 Unicel	M	+	560	0.900852	0.022681	0.076467
DxI 800 Unicel	F	-	5891	0.921011	0.020589	0.0584002
DxI 800 Unicel	F	+	3522	0.912695	0.019527	0.067778
DxI 800 Unicel	M+F	-	7661	0.923925	0.018008	0.0580674
DxI 800 Unicel	M+F	+	4082	0.911245	0.019382	0.0693728
DxI 800 Unicel	M	+,-	2329	0.916806	0.023279	0.059915
DxI 800 Unicel	F	+,-	9413	0.915694	0.021627	0.0626788
DxI 800 Unicel	M+F	+,-	11741	0.917843	0.018598	0.063559
Modular E170	M	-	921	0.874703	0.04466	0.080637
Modular E170	M	+	305	0.970658	0.015443	0.013899
Modular E170	F	-	4122	0.972591	0.014025	0.013384
Modular E170	F	+	2715	0.942308	0.026304	0.031388
Modular E170	M+F	-	5048	0.976432	0.011492	0.012076
Modular E170	M+F	+	3021	0.94642	0.026088	0.027492
Modular E170	M	+,-	1226	0.910371	0.023547	0.066083
Modular E170	F	+,-	6835	0.959411	0.019268	0.021321
Modular E170	M+F	+,-	8069	0.952257	0.026752	0.020991
Atellica IM	M	-	1258	0.981218	0.011121	0.007661
Atellica IM	M	+	3623	0.981045	0.008273	0.010683
Atellica IM	F	-	4487	0.978703	0.00904	0.012257
Atellica IM	F	+	14949	0.971739	0.013203	0.015058
Atellica IM	M+F	-	5751	0.970414	0.009838	0.019747
Atellica IM	M+F	+	18563	0.969677	0.01362	0.016703
Atellica IM	M	+,-	4881	0.978296	0.010852	0.010852
Atellica IM	F	+,-	19440	0.961651	0.015372	0.022976
Atellica IM	M+F	+,-	24314	0.960427	0.015256	0.024316

## Sheet: T3
Analyzer	Gender	Antibody Group	N	np_fraction	path_below_lower	path_above_upper
Architect i2000SR	M	-	218	0.611248	0.13149	0.257262
Architect i2000SR	M	+	101	0.599974	0.282945	0.117081
Architect i2000SR	F	-	856	0.898806	0.034992	0.066202
Architect i2000SR	F	+	510	0.775253	0.142271	0.082476
Architect i2000SR	M+F	-	1075	0.913071	0.028758	0.05817
Architect i2000SR	M+F	+	612	0.899503	0.053599	0.046899
Architect i2000SR	M	+,-	318	0.870446	0.057004	0.07255
Architect i2000SR	F	+,-	1369	0.899971	0.040223	0.059805
Architect i2000SR	M+F	+,-	1689	0.90475	0.038015	0.057235
DxI 800 Unicel	M	-	1771	0.918436	0.027328	0.0542362
DxI 800 Unicel	M	+	556	0.919668	0.016666	0.0636658
DxI 800 Unicel	F	-	5879	0.908102	0.021105	0.070793
DxI 800 Unicel	F	+	3504	0.913286	0.022397	0.0643166
DxI 800 Unicel	M+F	-	7647	0.894655	0.030029	0.0753164
DxI 800 Unicel	M+F	+	4066	0.911052	0.022401	0.0665472
DxI 800 Unicel	M	+,-	2326	0.91768	0.020309	0.0620112
DxI 800 Unicel	F	+,-	9382	0.897524	0.023637	0.0788392
DxI 800 Unicel	M+F	+,-	11711	0.893663	0.034421	0.0719164
Modular E170	M	-	921	0.981943	0.009029	0.009029
Modular E170	M	+	299	0.948261	0.030181	0.021558
Modular E170	F	-	4137	0.975201	0.012296	0.012503
Modular E170	F	+	2726	0.969392	0.016334	0.014274
Modular E170	M+F	-	5065	0.986477	0.006961	0.006563
Modular E170	M+F	+	3027	0.935798	0.01883	0.045373
Modular E170	M	+,-	1221	0.975541	0.010121	0.014338
Modular E170	F	+,-	6863	0.987898	0.005737	0.006365
Modular E170	M+F	+,-	8095	0.988613	0.00645	0.004937
Atellica IM	M	-	1253	0.976359	0.012609	0.011033
Atellica IM	M	+	3607	0.949196	0.023267	0.027537
Atellica IM	F	-	4500	0.97674	0.014488	0.008771
Atellica IM	F	+	14991	0.981152	0.010353	0.008495
Atellica IM	M+F	-	5752	0.971817	0.017706	0.010477
Atellica IM	M+F	+	18620	0.975014	0.014478	0.010508
Atellica IM	M	+,-	4861	0.949636	0.020781	0.029583
Atellica IM	F	+,-	19486	0.976631	0.012533	0.010836
Atellica IM	M+F	+,-	24368	0.976636	0.013972	0.009392
